# Supplementary material for: Chitooligosaccharide Seed Priming Enhances Photosynthetic Efficiency in Pea (Pisum sativum) Under Salinity
Source: Int J Mol Sci. 2026 May 18;27(10):4498. doi: 10.3390/ijms27104498 (PMC13207665; doi:10.3390/ijms27104498)
Supplement: Supplementary file 1 [file ijms-27-04498-s001.zip]

Archive with 1 entries (1 files):
- ijms-4295662-supplementary.pdf
